# Supplementary material for: Poly(dA:dT) Tracts Differentially Modulate Nucleosome Remodeling Activity of RSC and ISW1a Complexes, Exerting Tract Orientation-Dependent and -Independent Effects
Source: Int J Mol Sci. 2023 Oct 17;24(20):15245. doi: 10.3390/ijms242015245 (PMC10607297; doi:10.3390/ijms242015245)
Supplement: Supplementary file 1 [file ijms-24-15245-s001.zip]

Archive with 1 entries (1 files):
- ijms-2588466-supplementary.pdf
